# Supplementary material for: Treatment Outcomes of Patients with Orbital Inflammatory Diseases: Should Steroids Still Be the First Choice?
Source: J Clin Med. 2024 Jul 9;13(14):3998. doi: 10.3390/jcm13143998 (PMC11277562; doi:10.3390/jcm13143998)
Supplement: Supplementary file 1 [file jcm-13-03998-s001.zip]

Archive with 1 entries (1 files):
- jcm-3022508-supplementary.pdf
